# Supplementary material for: Cross-Sectional Analysis: Waist-to-Hip Ratio and Oxygen Saturation Association in Men Exposed to Long-Term Chronic Intermittent Hypobaric Hypoxia
Source: J Clin Med. 2026 Mar 24;15(7):2485. doi: 10.3390/jcm15072485 (PMC13073029; doi:10.3390/jcm15072485)
Supplement: Supplementary file 1 [file jcm-15-02485-s001.zip]

Archive with 1 entries (1 files):
- jcm-4182312-supplementary.pdf
